# Supplementary material for: Identification of cholera hotspots in Zambia: A spatiotemporal analysis of cholera data from 2008 to 2017
Source: PLoS Negl Trop Dis. 2020 Apr 15;14(4):e0008227. doi: 10.1371/journal.pntd.0008227 (PMC7159183; doi:10.1371/journal.pntd.0008227)
Supplement: S1 Data — (CSV) [file pntd.0008227.s002.csv]

Dist_ID	District	pop2010	y2008	y2009	y2010	y2011	y2012	y2013	y2014	y2015	y2016	y2017	y2018	rural_popl	urban_popl	urban(%)	water(%)	sanitation(%)	poverty(%)	Dist_Waterbody (km)
1	Chadiza	107327	0	0	0	0	0	0	0	0	0	0	0	104445	2882	2.69	48.15	26.34	56.5	40.05
2	Chama	103894	0	0	0	0	0	0	0	0	0	0	0	96865	7029	6.77	49.91	28.38	54.68	64.24
3	Chavuma	35041	0	0	0	0	0	0	0	0	0	0	0	30389	4652	13.28	52.71	31.64	51.77	7.71
4	Chibombo	303519	0	0	0	0	0	0	0	0	27	0	0	290115	13404	4.42	48.9	27.21	55.73	42.81
5	Chiengi	114225	0	50	38	26	0	225	0	0	0	132	0	110602	3623	3.17	48.36	26.59	56.28	1.45
6	Chililabombwe	91833	0	0	23	0	0	6	0	0	0	0	0	14015	77818	84.74	83.44	67.37	19.82	2.6
7	Chilubi	81248	0	0	0	0	0	0	0	0	2	0	0	76953	4295	5.29	49.27	27.64	55.34	12.29
8	Chingola	216626	2	0	2	0	0	1	0	0	1	0	0	31380	185246	85.51	83.77	67.76	19.48	21.33
9	Chinsali	146518	0	0	0	0	0	0	0	0	0	0	0	131320	15198	10.37	51.46	30.19	53.06	18.68
10	Chipata	455783	0	0	6	4	3	0	0	10	13	6	1	339156	116627	25.59	58	37.79	46.26	28.04
11	Choma	247860	0	28	12	16	10	15	1	0	8	4	2	189035	58825	23.73	57.21	36.87	47.09	62.46
12	Chongwe	192303	0	12	36	6	15	15	1	2	4	6	60	180143	12160	6.32	49.72	28.16	54.87	53.61
13	Gwembe	53117	0	0	12	0	1	0	0	0	11	0	0	50355	2762	5.2	49.24	27.6	55.38	10.57
14	Isoka	138158	0	0	0	0	0	0	0	0	0	0	0	120863	17295	12.52	21.51	31.26	52.1	41.83
15	Itezhi Tezhi	68599	0	0	0	0	0	0	0	0	0	0	0	54741	13858	20.2	55.69	35.1	48.67	0.2
16	Kabompo	92321	0	0	0	2	0	0	0	0	0	0	0	69696	22625	24.51	57.54	37.25	46.75	26.84
17	Kabwe	202360	0	0	0	0	18	0	0	0	5	2	32	0	202360	100	90	75	13	44.34
18	Kafue	227466	0	530	92	0	0	0	0	1	0	3	37	136668	90798	39.92	64.16	44.96	39.86	17.95
19	Kalabo	128904	0	0	0	0	0	0	0	0	0	0	0	125602	3302	2.56	48.1	26.28	56.55	0.9
20	Kalomo	258570	0	2	54	12	0	0	0	0	4	0	10	240791	17779	6.88	49.96	28.44	54.63	90.27
21	Kalulushi	100381	0	0	4	0	0	0	0	0	0	0	0	24366	76015	75.73	79.56	62.86	23.85	6.9
22	Kaoma	189290	0	0	6	0	2	0	0	0	0	0	0	169439	19851	10.49	51.51	30.24	53.01	78.17
23	Kapiri Mposhi	253786	0	0	0	0	43	0	47	6	36	2	0	209003	44783	17.65	54.59	33.82	49.81	36.73
24	Kaputa	119514	0	0	0	0	0	0	0	0	0	2	0	110304	9210	7.71	50.31	28.85	54.26	11.82
25	Kasama	231824	0	0	0	0	0	2	4	0	5	0	0	129979	101845	43.93	65.89	46.97	38.06	36.17
26	Kasempa	69608	0	0	0	0	1	0	0	0	0	0	1	65206	4402	6.32	49.72	28.16	54.87	21.46
27	Katete	243849	0	0	2	0	22	0	0	0	0	0	0	222390	21459	8.8	50.78	29.4	53.77	88.32
28	Kawambwa	134414	0	0	0	32	0	0	0	0	0	1	0	102727	31687	23.57	57.14	36.79	47.16	32.99
29	Kazungula	104731	0	0	0	16	1	0	0	0	0	0	13	101638	3093	2.95	48.27	26.48	56.38	33.39
30	Kitwe	517543	18	0	206	0	0	0	0	0	0	0	0	16183	501360	96.87	88.66	73.44	14.4	10.24
31	Livingstone	139509	0	18	30	2	1	1	0	0	0	0	2	5160	134349	96.3	88.41	73.15	14.65	63.16
32	Luangwa	24304	0	8	0	0	0	0	0	0	0	0	0	19507	4797	19.74	55.49	34.87	48.88	21.25
33	Luanshya	156059	0	0	2	22	0	252	0	0	0	0	0	22691	133368	85.46	83.75	67.73	19.5	7.24
34	Lufwanyama	78503	0	0	1	0	1	0	0	0	0	0	0	76482	2021	2.57	48.11	26.29	56.55	50.67
35	Lukulu	86002	0	0	0	0	1	0	0	0	0	0	0	75427	10575	12.3	52.29	31.15	52.2	6.34
36	Lundazi	323870	0	0	0	4	0	0	0	1	0	6	16	307968	15902	4.91	49.11	27.46	55.51	34.19
37	Lusaka	1747152	0	8284	15609	294	11	11	14	0	3123	1734	2036	0	1747152	100	90	75	13	38.32
38	Luwingu	122136	0	0	0	0	0	0	0	0	0	0	0	111370	10766	8.81	50.79	29.41	53.76	25.85
39	Mambwe	68918	0	0	56	12	0	0	0	0	0	0	0	62859	6059	8.79	50.78	29.4	53.77	40.42
40	Mansa	228392	0	219	10	37	0	5	0	0	3	0	0	150239	78153	34.22	61.71	42.11	42.4	62.08
41	Masaiti	103857	10	0	0	0	0	0	0	0	0	0	0	101763	2094	2.02	47.87	26.01	56.8	30.49
42	Mazabuka	230972	0	46	432	0	0	0	0	0	46	19	5	156491	74481	32.25	60.87	41.12	43.29	18.78
43	Mbala	203129	0	0	158	14	0	3	2	1	0	0	0	179119	24010	11.82	52.08	30.91	52.42	23.75
44	Milenge	43337	0	0	0	0	0	0	0	0	0	0	0	40218	3119	7.2	50.09	28.6	54.48	38.04
45	Mkushi	154534	0	0	0	0	0	0	0	0	0	2	6	135338	19196	12.42	52.34	31.21	52.15	40.53
46	Mongu	179585	0	0	2	0	2	0	0	0	0	0	0	127261	52324	29.14	59.53	39.57	44.68	0.05
47	Monze	191872	0	2	4	75	2	0	1	1	50	0	0	149982	41890	21.83	56.39	35.92	47.94	27.87
48	Mpika	203379	0	0	12	0	4	8	0	1	0	0	0	163655	39724	19.53	55.4	34.77	48.97	43.51
49	Mpongwe	93380	2	0	0	10	6	0	0	0	0	0	0	78401	14979	16.04	53.9	33.02	50.53	22.12
50	Mporokoso	98842	0	0	0	0	0	0	0	0	0	0	0	83286	15556	15.74	53.77	32.87	50.67	18.62
51	Mpulungu	98073	0	0	34	236	142	0	12	0	0	11	0	68970	29103	29.67	59.76	39.84	44.44	11.42
52	Mufulira	162889	0	0	0	1	3	0	0	0	0	0	0	11580	151309	92.89	86.94	71.45	16.18	8.74
53	Mufumbwe	58062	0	0	0	0	0	1	0	0	0	0	0	48486	9576	16.49	54.09	33.25	50.33	3.18
54	Mumbwa	226171	0	0	0	0	0	0	0	0	0	0	43	195131	31040	13.72	52.9	31.86	51.57	40.52
55	Mungwi	151058	0	0	0	46	0	0	0	7	4	0	0	143227	7831	5.18	49.23	27.59	55.38	21.37
56	Mwense	119841	0	2	0	0	9	85	0	0	0	0	1	98704	21137	17.64	54.58	33.82	49.82	0
57	Mwinilunga	137236	0	0	2	0	0	0	0	0	0	0	0	121532	15704	11.44	51.92	30.72	52.58	52.08
58	Nakonde	119708	0	0	16	4	10	0	0	0	0	0	0	77872	41836	34.95	62.03	42.47	42.08	3.72
59	Namwala	102866	0	0	0	60	0	10	0	0	0	0	1	97467	5399	5.25	49.26	27.62	55.35	3.91
60	Nchelenge	152807	0	74	48	0	13	63	0	0	0	0	0	115913	36894	24.14	57.38	37.07	46.91	2.65
61	Ndola	451246	112	0	3	0	0	1	0	0	27	3	9	0	451246	100	90	75	13	9.14
62	Nyimba	85025	0	6	0	0	0	0	0	0	0	0	0	77359	7666	9.02	50.88	29.51	53.67	9.62
63	Petauke	307889	0	0	46	136	0	0	0	0	0	28	8	278161	29728	9.66	51.15	29.83	53.38	51.17
64	Samfya	198911	0	28	100	0	6	0	0	0	0	0	0	179004	19907	10.01	51.3	30	53.23	1.99
65	Senanga	126506	0	0	0	0	0	0	0	0	0	4	0	112404	14102	11.15	51.79	30.57	52.72	3.78
66	Serenje	166741	0	0	0	0	0	0	0	0	0	0	1	148987	17754	10.65	51.58	30.32	52.94	29.56
67	Sesheke	99384	0	0	26	20	1	0	0	0	0	0	0	81946	17438	17.55	54.54	33.77	49.86	1.78
68	Shangombo	93303	0	0	0	0	0	0	0	0	0	0	0	91044	2259	2.42	48.04	26.21	56.62	0
69	Siavonga	90213	0	0	12	8	2	0	0	0	0	0	0	64796	25417	28.17	59.12	39.09	45.11	20.76
70	Sinazongwe	101617	0	0	238	66	201	0	2	0	0	0	2	87295	14322	14.09	53.06	32.05	51.4	6.46
71	Solwezi	254470	0	62	14	90	136	0	12	1	2	1	0	157745	96725	38.01	63.34	44.01	40.71	51.49
72	Zambezi	80306	0	0	0	1	0	0	0	0	0	0	0	70007	10299	12.82	52.51	31.41	51.97	4.61
